# Supplementary material for: The History and Prediction of Prebiotics and Postbiotics: A Patent Analysis
Source: Nutrients. 2024 Jan 27;16(3):380. doi: 10.3390/nu16030380 (PMC10857523; doi:10.3390/nu16030380)
Supplement: Supplementary file 1 [file nutrients-16-00380-s001.zip]

Archive with 1 entries (1 files):
- nutrients-2783928-supplementary.pdf
